# Supplementary material for: miR-324-5p and miR-30c-2-3p Alter Renal Mineralocorticoid Receptor Signaling under Hypertonicity
Source: Cells. 2022 Apr 19;11(9):1377. doi: 10.3390/cells11091377 (PMC9104010; doi:10.3390/cells11091377)
Supplement: Supplementary file 1 [file cells-11-01377-s001.zip]

Archive with 1 entries (1 files):
- cells-1642919-supplementary.pdf
